# Supplementary material for: Outcome Reporting Variability in Trials of Chinese Medicine for Hyperlipidemia: A Systematic Review for Developing a Core Outcome Set
Source: Evid Based Complement Alternat Med. 2021 Jun 10;2021:8822215. doi: 10.1155/2021/8822215 (PMC8211496; doi:10.1155/2021/8822215)
Supplement: Supplementary Materials — S1: search strategy. S2: outcome details. [file 8822215.f1.zip]

Archive with 2 entries (2 files):
- 8822215.f1/Supplementary Materials S1 (search strategy) (2).doc
- 8822215.f1/Supplementary Materials S2 (Outcome detail) (3).docx
